# Supplementary material for: Using Machine Learning and Feature Importance to Identify Risk Factors for Mortality in Pediatric Heart Surgery
Source: Diagnostics (Basel). 2024 Nov 18;14(22):2587. doi: 10.3390/diagnostics14222587 (PMC11592497; doi:10.3390/diagnostics14222587)
Supplement: Supplementary file 1 [file diagnostics-14-02587-s001.zip]

Archive with 1 entries (1 files):
- diagnostics-3255339-supplementary.pdf
